# Supplementary material for: Caries Severity, Decayed First Permanent Molars and Associated Factors in 6–7 Years Old Schoolchildren Living in Palermo (Southern Italy)
Source: J Clin Med. 2023 Jun 28;12(13):4343. doi: 10.3390/jcm12134343 (PMC10342988; doi:10.3390/jcm12134343)
Supplement: Supplementary file 1 [file jcm-12-04343-s001.zip]

Archive with 1 entries (1 files):
- jcm-2398864-supplementary.pdf
